# Supplementary material for: Astrocyte-Secreted Lcn2 Modulates Dendritic Spine Morphology
Source: Cells. 2025 Jan 21;14(3):159. doi: 10.3390/cells14030159 (PMC11817088; doi:10.3390/cells14030159)
Supplement: Supplementary file 1 [file cells-14-00159-s001.zip]

Archive with 2 entries (2 files):
- Supl_1.tif
- Supl_2.tif
